# Supplementary material for: Thermodynamic Study of the Solubility of Triclocarban in Polyethylene Glycol 200 + Water Cosolvent Mixtures at Different Temperatures
Source: Molecules. 2025 Jun 17;30(12):2631. doi: 10.3390/molecules30122631 (PMC12195668; doi:10.3390/molecules30122631)
Supplement: Supplementary file 1 [file molecules-30-02631-s001.zip]

Archive with 1 entries (1 files):
- molecules-3687118-supplementary.pdf
